# Supplementary material for: A new Pseudophoxinus (Teleostei, Cyprinidae) species from Southwestern Anatolia, with remarks on the distribution of the genus in western Anatolia
Source: Zookeys. 2013 Jul 31;(320):29–41. doi: 10.3897/zookeys.320.4447 (PMC3744149; doi:10.3897/zookeys.320.4447)
Supplement: XML Treatment for Pseudophoxinus burduricus [file zookeys.320.4447-treatment1.xml]

<!DOCTYPE tp:taxon-treatment
  PUBLIC "-//TaxonX//DTD Taxonomic Treatment Publishing DTD v0 20100105//EN" "tax-treatment-NSO.dtd">
<tp:taxon-treatment xmlns:tp="http://www.plazi.org/taxpub"><tp:treatment-meta><mixed-citation publication-type="journal"><person-group><name><surname>Küçük</surname><given-names>Fahrettin</given-names></name><name><surname>Gülle</surname><given-names>İskender</given-names></name><name><surname>Güçlü</surname><given-names>S. Serkan</given-names></name><name><surname>Çiftçi</surname><given-names>Yılmaz</given-names></name><name><surname>Erdoğan</surname><given-names>Ömer</given-names></name></person-group><article-title>A new <italic>Pseudophoxinus</italic> (Teleostei, Cyprinidae) species from Southwestern Anatolia, with remarks on the distribution of the genus in western Anatolia</article-title><source>Zookeys</source><day>31</day><month>7</month><year>2013</year><volume>2013</volume><issue>320</issue><fpage>29</fpage><lpage>41</lpage><pub-id pub-id-type="doi">10.3897/zookeys.320.4447</pub-id></mixed-citation></tp:treatment-meta><tp:nomenclature><tp:taxon-name>
                        <tp:taxon-name-part taxon-name-part-type="genus">Pseudophoxinus</tp:taxon-name-part>
                        <tp:taxon-name-part taxon-name-part-type="species">burduricus</tp:taxon-name-part>
                        <object-id xmlns:xlink="http://www.w3.org/1999/xlink" xlink:type="simple">href="http://zoobank.org/5734C2B8-1D58-40E4-ABD6-43A9C610B1AB</object-id>
                        <object-id xmlns:xlink="http://www.w3.org/1999/xlink" xlink:type="simple">http://species-id.net/wiki/Pseudophoxinus_burduricus</object-id>
                    </tp:taxon-name><tp:taxon-status xmlns:xlink="http://www.w3.org/1999/xlink" xlink:type="simple">sp. n.</tp:taxon-status><xref ref-type="fig" rid="F2">Figures 2</xref><xref ref-type="fig" rid="F3">, 3</xref></tp:nomenclature><tp:treatment-sec sec-type="Holotype"><title>Holotype.</title><p>IFC-ESUF 0427, female, 62.80 mm SL; Turkey, Burdur Prov., Değirmendere Creek, Karamanlı, Lake Burdur drainage; <named-content xmlns:xlink="http://www.w3.org/1999/xlink" content-type="dwc:verbatimCoordinates" xlink:type="simple">37°24'18"N, 29°49'06"E</named-content>, 07 November 2009, coll. F. Küçük, İ. Gülle and Ö. Erdoğan.</p><!--PageBreak--></tp:treatment-sec><tp:treatment-sec sec-type="Paratypes"><title>Paratypes.</title><p>IFC-ESUF 0428, 17 (11 males, 6 females), 39.90–86.69 mm SL; same as holotype.</p></tp:treatment-sec><tp:treatment-sec sec-type="Additional material"><title>Additional material.</title><p>IFC-ESUF 0236, 7, 45.31–54.40 mm SL; Burdur Prov., Salda Stream near Lake Salda; F. Küçük, M.A. Atalay, 13 June 1998. –IFC-ESUF 0289, 3, 31.98–71.56 mm SL, Burdur Prov., Düğer Spring; F. Küçük, A. Altun, M. Telli, 05 August 2006. –IFC-ESUF 0429, 5, 51.34–80.08 mm SL, Burdur Prov., Sazak Spring near Lake Yarışlı; F. Küçük, İ. Gülle, S.S. Güçlü, 13 July 2009. -IFC-ESUF 0430, 6, 41.91–55.95 mm SL, Burdur Prov., Salda Stream near Lake Salda; F. Küçük, İ. Gülle, S.S. Güçlü, 13 December 2009. –IFC-ESUF 0449, 8, 46.10-60.43 mm SL, Burdur Prov.; Salda Stream near Lake Salda; F. Küçük, İ. Gülle, 16 April 2010. –IFC-ESUF 0475, 7, 46.10–60.43 mm SL, Burdur Prov.; Dereköy Stream; F. Küçük, İ. Gülle, S.S. Güçlü. 18 May 2012.</p></tp:treatment-sec><tp:treatment-sec sec-type="Diagnosis"><title>Diagnosis.</title><!--PageBreak--><p><italic><tp:taxon-name>Pseudophoxinus burduricus</tp:taxon-name></italic> is distinguished from all other species of Anatolian <italic><tp:taxon-name>Pseudophoxinus</tp:taxon-name></italic> by the following unique combination of characters: head short, its length equal or slightly greater than body depth at dorsal fin origin; mouth slightly subterminal, the tip of the mouth cleft on approximately level of with lower margin of eye; snout rounded, its length greater than eye diameter; a faint and diffuse epidermal black stripe from eye to caudal fin base in alive and preserved individuals; pared fins and caudal peduncle distinctly sexual dimorphic (male with longer pelvic and pectoral fins and slenderer caudal peduncle); lateral line incomplete, with 21–37 (commonly 26–37) perforated scales and 47–57+1-2 scales in lateral series (commonly 50–55); 10½–12½ scale rows between lateral line and dorsal fin origin; 3–4 rarely 5 scale rows between lateral line and the pelvic fin origin; 7–8 (9) gill rakers on the first branchial arch; pharyngeal teeth 5–4 or 5–5, slightly serrated and hooked at tip; dorsal fin commonly with 7 (8)½ branched rays; anal fin with 6 (7)½ branched rays.</p></tp:treatment-sec><tp:treatment-sec sec-type="Description"><title>Description.</title><p>See <xref ref-type="fig" rid="F2">Figs 2</xref>–<xref ref-type="fig" rid="F3">3</xref> for general appearance and <xref ref-type="table" rid="T1">Tables 1</xref>-<xref ref-type="table" rid="T2">2</xref> for morphometric and meristic data.</p><p>A Moderately deep-bodied, elongate and wide headed species. Dorsal profile of body slightly convex in predorsal area, ventral profile more convex than dorsal profile. Predorsal distance 52–57% SL, mean 55.0 and preanal distance 69–74% SL, mean 72.0. Head short, its length 26–28% SL, mean 26.8, approximately 1.0–1.1 times body depth at dorsal-fin origin, and its dorsal profile slightly convex on snout. Head depth at interorbital region 2.1–2.7 times eye diameter and 1.3–1.6 times interorbital <!--PageBreak-->distance. Mouth slightly subterminal, posterior extremity of upper jaw slightly in front of anterior margin of eye. Snout rounded, its length 27–33% HL, mean 29.6, greater than eye diameter. Caudal peduncle slightly deep, its depth 1.4–1.9, mean 1.6 times in its length.</p><fig id="F2" position="float" orientation="portrait"><label>Figure 2.</label><caption><p><italic><tp:taxon-name>Pseudophoxinus burduricus</tp:taxon-name></italic> sp. n. IFC-ESUF 0427,holotype, 62.80 mm SL, female; Turkey: Değirmendere Creek, Burdur.</p></caption><graphic xmlns:xlink="http://www.w3.org/1999/xlink" xlink:href="ZooKeys-320-029-g002.jpg" position="float" orientation="portrait" xlink:type="simple"/></fig><fig id="F3" position="float" orientation="portrait"><label>Figure 3.</label><caption><p><italic><tp:taxon-name>Pseudophoxinus burduricus</tp:taxon-name></italic> sp. n. IFC-ESUF 0428,paratype, 65.82 mm SL, female; Turkey: Değirmendere Creek, Burdur.</p></caption><graphic xmlns:xlink="http://www.w3.org/1999/xlink" xlink:href="ZooKeys-320-029-g003.jpg" position="float" orientation="portrait" xlink:type="simple"/></fig><table-wrap id="T1" position="float" orientation="portrait"><label>Table 1.</label><caption><p>Morphometry of <italic><tp:taxon-name>Pseudophoxinus burduricus</tp:taxon-name></italic> sp. n. (holotype IFC-ESUF 427, paratypes IFC-ESUF 428, n=17) and <italic><tp:taxon-name>Pseudophoxinus ninae</tp:taxon-name></italic> (IFC-ESUF 263, n=15).</p></caption><table><tbody><tr><th rowspan="2" colspan="1"/><th rowspan="1" colspan="2"><bold><italic><tp:taxon-name>Pseudophoxinus burduricus</tp:taxon-name></italic></bold></th><th rowspan="1" colspan="1"><bold><italic><tp:taxon-name>Pseudophoxinus ninae</tp:taxon-name></italic></bold></th></tr><tr><th rowspan="1" colspan="1"><bold>Holotype</bold></th><th rowspan="1" colspan="1"><bold>Paratypes</bold></th><th rowspan="1" colspan="1"/></tr><tr><td rowspan="1" colspan="1"><bold>In percent of standard length</bold></td><td rowspan="1" colspan="1"/><td rowspan="1" colspan="1"/><td rowspan="1" colspan="1"/></tr><tr><td rowspan="1" colspan="1">Head length</td><td rowspan="1" colspan="1">26.9</td><td rowspan="1" colspan="1">25.7–27.8 (26.8) ±0.6</td><td rowspan="1" colspan="1">27.1–30.7 (28.6) ±1.0</td></tr><tr><td rowspan="1" colspan="1">Body depth of dorsal fin origin</td><td rowspan="1" colspan="1">26.6</td><td rowspan="1" colspan="1">24.1–27.1 (25.7) ±0.7</td><td rowspan="1" colspan="1">27.8–32.1 (29.3) ±1.2</td></tr><tr><td rowspan="1" colspan="1">Predorsal distance</td><td rowspan="1" colspan="1">56.6</td><td rowspan="1" colspan="1">51.6–57.4 (55.0) ±1.7</td><td rowspan="1" colspan="1">56.6–60.9 (58.0) ±1.1</td></tr><tr><td rowspan="1" colspan="1">Prepelvic distance</td><td rowspan="1" colspan="1">52.1</td><td rowspan="1" colspan="1">50.4–54.7 (52.6) ±1.5</td><td rowspan="1" colspan="1">53.9–56.7 (55.7) ±0.9</td></tr><tr><td rowspan="1" colspan="1">Preanal distance</td><td rowspan="1" colspan="1">72.4</td><td rowspan="1" colspan="1">68.7–74.0 (72.0) ±1.5</td><td rowspan="1" colspan="1">72.6–76.5 (74.5) ±1.1</td></tr><tr><td rowspan="1" colspan="1">Distance between pectoral and anal-fin origins</td><td rowspan="1" colspan="1">48.4</td><td rowspan="1" colspan="1">43.0–51.1 (48.1) ±2.5</td><td rowspan="1" colspan="1">47.3–51.3 (49.0) ±1.1</td></tr><tr><td rowspan="1" colspan="1">Distance between pectoral and pelvic-fin origins</td><td rowspan="1" colspan="1">26.7</td><td rowspan="1" colspan="1">24.6–31.2 (27.7) ±1.8</td><td rowspan="1" colspan="1">27.3–30.6 (29.0) ±0.8</td></tr><tr><td rowspan="1" colspan="1">Distance between pelvic and anal-fin origins</td><td rowspan="1" colspan="1">21.8</td><td rowspan="1" colspan="1">17.7–22.8 (20.0) ±1.6</td><td rowspan="1" colspan="1">18.3–22.2 (20.0) ±1.4</td></tr><tr><td rowspan="1" colspan="1">Dorsal fin depth</td><td rowspan="1" colspan="1">20.8</td><td rowspan="1" colspan="1">16.9–22.1 (20.1) ±1.7</td><td rowspan="1" colspan="1">16.9–21.7 (19.6) ±1.5</td></tr><tr><td rowspan="1" colspan="1">Anal fin length</td><td rowspan="1" colspan="1">18.3</td><td rowspan="1" colspan="1">15.2–20.6 (17.8) ±1.5</td><td rowspan="1" colspan="1">14.1–20.1 (17.0) ±1.7</td></tr><tr><td rowspan="1" colspan="1">Pectoral fin length</td><td rowspan="1" colspan="1">19.4</td><td rowspan="1" colspan="1">17.6–25.0 (21.3) ±2.1</td><td rowspan="1" colspan="1">17.7–22.1 (19.8) ±1.4</td></tr><tr><td rowspan="1" colspan="1">Pelvic fin length</td><td rowspan="1" colspan="1">15.6</td><td rowspan="1" colspan="1">13.7–19.1 (16.3) ±1.6</td><td rowspan="1" colspan="1">13.6–18.6 (15.7) ±1.4</td></tr><tr><td rowspan="1" colspan="1">Caudal peduncle length</td><td rowspan="1" colspan="1">20.5</td><td rowspan="1" colspan="1">17.5–23.0 (20.1) ±1.4</td><td rowspan="1" colspan="1">17.3–21.3 (19.0) ±1.3</td></tr><tr><td rowspan="1" colspan="1">Caudal peduncle depth</td><td rowspan="1" colspan="1">13.1</td><td rowspan="1" colspan="1">11.4–14.9 (12.6) ±0.9</td><td rowspan="1" colspan="1">12.7–14.9 (13.5) ±0.6</td></tr><tr><td rowspan="1" colspan="1"><bold>In percent of head length</bold></td><td rowspan="1" colspan="1"/><td rowspan="1" colspan="1"/><td rowspan="1" colspan="1"/></tr><tr><td rowspan="1" colspan="1">Snout length</td><td rowspan="1" colspan="1">29.4</td><td rowspan="1" colspan="1">26.5–32.9 (29.6) ±1.9</td><td rowspan="1" colspan="1">22.0–28.9 (25.4) ±1.8</td></tr><tr><td rowspan="1" colspan="1">Eye diameter</td><td rowspan="1" colspan="1">22.6</td><td rowspan="1" colspan="1">22.0–25.9 (24.5) ±1.4</td><td rowspan="1" colspan="1">20.5–23.3 (21.9) ±0.9</td></tr><tr><td rowspan="1" colspan="1">Interorbital distance</td><td rowspan="1" colspan="1">38.3</td><td rowspan="1" colspan="1">34.6–40.5 (38.2) ±1.6</td><td rowspan="1" colspan="1">30.6–36.3 (33.6) ±1.9</td></tr><tr><td rowspan="1" colspan="1">Head width at nape</td><td rowspan="1" colspan="1">59.8</td><td rowspan="1" colspan="1">55.3–61.7 (58.7) ±1.6</td><td rowspan="1" colspan="1">53.8–63.2 (58.0) ±2.8</td></tr><tr><td rowspan="1" colspan="1">Head depth at interorbital region</td><td rowspan="1" colspan="1">60.6</td><td rowspan="1" colspan="1">50.2–62.2 (56.7) ±3.3</td><td rowspan="1" colspan="1">49.7–58.2 (53.7) ±2.6</td></tr><tr><td rowspan="1" colspan="1">Head depth at nape</td><td rowspan="1" colspan="1">79.4</td><td rowspan="1" colspan="1">76.5–85.3 (80.7) ±2.8</td><td rowspan="1" colspan="1">70.8–80.7 (74.9) ±1.5</td></tr><tr><td rowspan="1" colspan="1">Operculum depth</td><td rowspan="1" colspan="1">42.0</td><td rowspan="1" colspan="1">40.0–48.8 (43.4) ±2.3</td><td rowspan="1" colspan="1">36.5–46.6 (40.1) ±2.6</td></tr><tr><td rowspan="1" colspan="1">Lower jaw length</td><td rowspan="1" colspan="1">36.0</td><td rowspan="1" colspan="1">32.6–38.6 (35.5) ±1.2</td><td rowspan="1" colspan="1">31.3–35.6 (33.5) ±2.1</td></tr></tbody></table></table-wrap><table-wrap id="T2" position="float" orientation="portrait"><label>Table 2.</label><caption><p>Meristic features of the western Anatolian <italic><tp:taxon-name>Pseudophoxinus</tp:taxon-name></italic> species.</p></caption><table><tbody><tr><th rowspan="1" colspan="1"><bold>Species</bold></th><th rowspan="1" colspan="1"><bold>Lateral series</bold></th><th rowspan="1" colspan="1"><bold>Lateral line</bold></th><th rowspan="1" colspan="1"><bold>Pharyngeal teeth</bold></th><th rowspan="1" colspan="1"><bold>Total vertebrae</bold></th><th rowspan="1" colspan="1"><bold>Abdominal vertebrae</bold></th><th rowspan="1" colspan="1"><bold>Caudal vertebrae</bold></th></tr><tr><td rowspan="1" colspan="1"><italic><tp:taxon-name>Pseudophoxinus alii</tp:taxon-name></italic></td><td rowspan="1" colspan="1">41–44</td><td rowspan="1" colspan="1">38–41</td><td rowspan="1" colspan="1">5–5</td><td rowspan="1" colspan="1">37–39</td><td rowspan="1" colspan="1">21–23</td><td rowspan="1" colspan="1">16–17</td></tr><tr><td rowspan="1" colspan="1"><italic><tp:taxon-name>Pseudophoxinus antalyae</tp:taxon-name></italic></td><td rowspan="1" colspan="1">52–64</td><td rowspan="1" colspan="1">42–59</td><td rowspan="1" colspan="1">5–5</td><td rowspan="1" colspan="1">37–39</td><td rowspan="1" colspan="1">20–22</td><td rowspan="1" colspan="1">16–17</td></tr><tr><td rowspan="1" colspan="1"><italic><tp:taxon-name>Pseudophoxinus anatolicus</tp:taxon-name></italic> <xref ref-type="table-fn" rid="TN1">(*)</xref></td><td rowspan="1" colspan="1">93–109</td><td rowspan="1" colspan="1">78–93</td><td rowspan="1" colspan="1">5–5</td><td rowspan="1" colspan="1">41–42</td><td rowspan="1" colspan="1">23–24</td><td rowspan="1" colspan="1">17–18</td></tr><tr><td rowspan="1" colspan="1"><italic><tp:taxon-name>Pseudophoxinus battalgilae</tp:taxon-name></italic> <xref ref-type="table-fn" rid="TN2">(**)</xref></td><td rowspan="1" colspan="1">53–61</td><td rowspan="1" colspan="1">53–60</td><td rowspan="1" colspan="1">5–5</td><td rowspan="1" colspan="1">37–38(39)</td><td rowspan="1" colspan="1">20–21</td><td rowspan="1" colspan="1">17–18</td></tr><tr><td rowspan="1" colspan="1"><italic><tp:taxon-name>Pseudophoxinus burduricus</tp:taxon-name></italic> sp. n.</td><td rowspan="1" colspan="1">47–57</td><td rowspan="1" colspan="1">21–39</td><td rowspan="1" colspan="1">5–4(5)</td><td rowspan="1" colspan="1">36–39</td><td rowspan="1" colspan="1">21–22</td><td rowspan="1" colspan="1">15–17</td></tr><tr><td rowspan="1" colspan="1"><italic><tp:taxon-name>Pseudophoxinus crassus</tp:taxon-name></italic> <xref ref-type="table-fn" rid="TN1">(*)</xref></td><td rowspan="1" colspan="1">65–78</td><td rowspan="1" colspan="1">62–73</td><td rowspan="1" colspan="1">5–5</td><td rowspan="1" colspan="1">40</td><td rowspan="1" colspan="1">22</td><td rowspan="1" colspan="1">18</td></tr><tr><td rowspan="1" colspan="1"><italic><tp:taxon-name>Pseudophoxinus elizavetea</tp:taxon-name></italic> <xref ref-type="table-fn" rid="TN2">(**)</xref></td><td rowspan="1" colspan="1">60–68</td><td rowspan="1" colspan="1">33–60</td><td rowspan="1" colspan="1">5–5</td><td rowspan="1" colspan="1">36–37 (38)</td><td rowspan="1" colspan="1">22</td><td rowspan="1" colspan="1">14–16</td></tr><tr><td rowspan="1" colspan="1"><italic><tp:taxon-name>Pseudophoxinus evliyae</tp:taxon-name></italic></td><td rowspan="1" colspan="1">52–66</td><td rowspan="1" colspan="1">16–30</td><td rowspan="1" colspan="1">5–4</td><td rowspan="1" colspan="1">36–37</td><td rowspan="1" colspan="1">21–22</td><td rowspan="1" colspan="1">14–16</td></tr><tr><td rowspan="1" colspan="1"><italic><tp:taxon-name>Pseudophoxinus hittitorum</tp:taxon-name></italic></td><td rowspan="1" colspan="1">83–96</td><td rowspan="1" colspan="1">83–94</td><td rowspan="1" colspan="1">5–5</td><td rowspan="1" colspan="1">39</td><td rowspan="1" colspan="1">21–22</td><td rowspan="1" colspan="1">17–18</td></tr><tr><td rowspan="1" colspan="1"><italic><tp:taxon-name>Pseudophoxinus maeandri</tp:taxon-name></italic></td><td rowspan="1" colspan="1">41–45</td><td rowspan="1" colspan="1">19–27</td><td rowspan="1" colspan="1">5–4</td><td rowspan="1" colspan="1">35–36</td><td rowspan="1" colspan="1">19–20</td><td rowspan="1" colspan="1">15–16</td></tr><tr><td rowspan="1" colspan="1"><italic><tp:taxon-name>Pseudophoxinus maeandricus</tp:taxon-name></italic> <xref ref-type="table-fn" rid="TN1">(**)</xref></td><td rowspan="1" colspan="1">66–67</td><td rowspan="1" colspan="1">58–65</td><td rowspan="1" colspan="1">5–5</td><td rowspan="1" colspan="1">36–37</td><td rowspan="1" colspan="1">20–21</td><td rowspan="1" colspan="1">16</td></tr><tr><td rowspan="1" colspan="1"><italic><tp:taxon-name>Pseudophoxinus ninae</tp:taxon-name></italic></td><td rowspan="1" colspan="1">46–53</td><td rowspan="1" colspan="1">10–32</td><td rowspan="1" colspan="1">5–4</td><td rowspan="1" colspan="1">36</td><td rowspan="1" colspan="1">21</td><td rowspan="1" colspan="1">15</td></tr></tbody></table><table-wrap-foot><fn id="TN1"><p>(*) from <xref ref-type="bibr" rid="B1">Atalay 2005</xref></p></fn><fn id="TN2"><p>(**) <xref ref-type="bibr" rid="B4">Bogutskaya et al. 2007</xref></p></fn></table-wrap-foot></table-wrap><p>Lateral line incomplete, usually reaching above anal fin origin, 32 perforated scales in the holotype (26–37 in paratypes), 47–57+1-2 scales in lateral series. Dorsal fin with 3 simple and 7½ (n=18, in one specimen 8½) branched rays, outer margin slightly convex. Anal fin with 3 simple and 6 (15)½ or 7 (3)½ branched rays, outer margin slightly convex. Pectoral fin with 13–14 branched rays, outer margin straight or slightly convex. Pelvic-fin with 7 branched rays. Caudal fin forked, lobes rounded. There is no pelvic axillary lobe and keel between posterior pelvic fin base and anus. Pharyngeal teeth 5–4 or 5–5, slightly serrated, hooked at tip (developed on the left side). Gill rakers short and thick, with 7–8 (9) in outer side of first gill arch. Preoperculo-mandibular (CPM) and infraorbital (CIO) sensory canals disconnected, CSO with 10–12 pores, CIO with 14–19 pores, CPM with 14–18 pores, total vertebrae 36–39, 21–22 abdominal and 15–17 caudal vertebrae, vertebral formulae: 36–39:21–22+15–17.</p><p><bold>Sexual dimorphism.</bold> In Değirmendere population, there is no tubercules on snout and head in males, which have longer pelvic and pectoral fins and slender caudal peduncles than females. In Lake Salda population, on the other hand, tubercules present in males on entire body (concentrated on operculum) and all fins except for the caudal fin.</p><p><bold>Coloration.</bold> Body silvery, dorsal light brown or olive green and scales irregular with small epidermal spots in specimenslarger than50 mm SL. There is a faint epidermal black or violet (in Sazak population) stripe along lateral midline from eye to caudal fin base in alive. The dark stripe indistinct or slightly distinct in anterior part of body but distinct in posterior part of body in preserved specimens. Lateral line scales with <!--PageBreak-->small brown to black spots above and below pores in some individuals. Fin membranes whitish or light grey, rays with black-spotted. In individuals smaller than 50 mm SL: body silvery, dorsal dusty grey, ventral pearl grey.</p></tp:treatment-sec><tp:treatment-sec sec-type="Distribution"><title>Distribution.</title><p><italic><tp:taxon-name>Pseudophoxinus burduricus</tp:taxon-name></italic> is known only from the lakes and their sources in Lake Burdur Endorheic Basin: Değirmendere Creek, Lake Karataş, Düğer and Sazak (or Kümbet) springs, Dereköy Stream, Lake Salda and Salda Stream (<xref ref-type="fig" rid="F1">Fig. 1</xref>). Değirmendere Creek is a 5 km long creek flowing into the Karamanlı reservoir, which is connected with artificial reservoir Lake Karataş. Düğer spring is a source of Lake Burdur, while Sazak Spring is a source of Lake Yarışlı. Dereköy Stream is an approximately 5 km long rivulet formerly draining into Çorak (or Akgöl) Lake which, due to a small reservoir constructed in 1970, no more can reach the lake. The new species can be encountered in the shallow parts of the reservoir and the small stream flowing into it.</p><p>Other species present were: <italic><tp:taxon-name>Chondrostoma fahirae</tp:taxon-name></italic> (Ladiges, 1960), <italic><tp:taxon-name>Oxynoemacheilus anatolicus</tp:taxon-name></italic> Erk’akan, Özeren &amp; Nalbant, 2008 and <italic><tp:taxon-name>Oncorhynchus mykiss</tp:taxon-name></italic> (Walbaum, 1792) (an escape from fish farms in Karamanlı reservoir)in Değirmendere, in Düğer Spring only <italic><tp:taxon-name>Oxynoemacheilus anatolicus</tp:taxon-name></italic> and in Salda Stream only <italic><tp:taxon-name>Aphanius splendens</tp:taxon-name></italic> (Kosswig &amp; Sözer 1945).</p></tp:treatment-sec><tp:treatment-sec sec-type="Etymology"><title>Etymology.</title><p>The species is named after the Burdur Province where the type locality is located.</p></tp:treatment-sec><tp:treatment-sec><!--Section generated to contain objects referenced in tp:taxon-treatment.--><fig id="F1" position="float" orientation="portrait"><label>Figure 1.</label><caption><p>Map showing localities of <italic><tp:taxon-name>Pseudophoxinus</tp:taxon-name></italic> species in western Anatolia<bold>1</bold> <italic><tp:taxon-name>Pseudophoxinus maeandricus</tp:taxon-name></italic> <bold>2</bold> <italic><tp:taxon-name>Pseudophoxinus maeandri</tp:taxon-name></italic> <bold>3</bold> <italic><tp:taxon-name>Pseudophoxinus burduricus</tp:taxon-name></italic> sp. n. <bold>4</bold> <italic><tp:taxon-name>Pseudophoxinus ninae</tp:taxon-name></italic> <bold>5</bold> <italic><tp:taxon-name>Pseudophoxinus evliyae</tp:taxon-name></italic> <bold>6</bold> <italic><tp:taxon-name>Pseudophoxinus antalyae</tp:taxon-name></italic> <bold>7</bold> <italic><tp:taxon-name>Pseudophoxinus alii</tp:taxon-name></italic></p></caption><graphic xmlns:xlink="http://www.w3.org/1999/xlink" xlink:href="ZooKeys-320-029-g001.jpg" position="float" orientation="portrait" xlink:type="simple"/></fig></tp:treatment-sec><ref-list><ref id="B1"><mixed-citation xmlns:xlink="http://www.w3.org/1999/xlink" xlink:type="simple"><person-group><name name-style="western"><surname>Atalay</surname><given-names>MA</given-names></name></person-group> (<year>2005</year>) <source><italic>Pseudophoxinus</italic> (Pisces, Cyprinidae) Genusu’nun Anadolu’da Yayılışı ve Taksonomik Özelliklerinin Belirlenmesi (Distribution of the genus <italic>Pseudophoxinus</italic> (Pisces, Cyprinidae) in Anatolia and Determination of its Taxonomic Features. PhD thesis, Isparta, Turkey: Süleyman Demirel University).</source> [In Turkish]</mixed-citation></ref><ref id="B4"><mixed-citation xmlns:xlink="http://www.w3.org/1999/xlink" xlink:type="simple"><person-group><name name-style="western"><surname>Bogutskaya</surname><given-names>NG</given-names></name><name name-style="western"><surname>Küçük</surname><given-names>F</given-names></name><name name-style="western"><surname>Atalay</surname><given-names>MA</given-names></name></person-group> (<year>2007</year>) <article-title>A description of three new species of the genus <italic>Pseudophoxinus</italic> from Turkey (Teleostei: Cyprinidae: Leuciscinae).</article-title><source>Zoosystematica Rossica</source><volume>15</volume>: <fpage>335</fpage>-<lpage>341</lpage>.</mixed-citation></ref></ref-list></tp:taxon-treatment>
